# Supplementary material for: Structural equation modeling as a tool to investigate correlates of extra-pair paternity in birds
Source: PLoS One. 2018 Feb 23;13(2):e0193365. doi: 10.1371/journal.pone.0193365 (PMC5825100; doi:10.1371/journal.pone.0193365)
Supplement: S3 File — (R) [file pone.0193365.s003.R]

# The function 'getEPPreg' is found after the specification of the six models


###############
### Model 1 ### 
###############

model1 <- '
# measurements

bodySize =~ logWeight
songComplexity =~ songComp
EPPrate =~ EPP
rangeClutchSize =~ clutchRange
altitude_range =~ altitudeRange
testesSize =~ residualTestesSize
range_size =~ rangeSize
male_feeding =~ MaleFeed
longevity =~ Longevity

# regressions
EPPrate ~ rangeClutchSize + songComplexity + testesSize + bodySize + altitude_range + range_size + male_feeding +longevity
songComplexity ~ testesSize + male_feeding + rangeClutchSize
rangeClutchSize ~ testesSize + bodySize
range_size ~ bodySize
longevity ~ bodySize
male_feeding ~ testesSize

# residual correlations
range_size ~~ altitude_range

'

###############
### Model 2 ### 
###############

model2 <- '
# measurements

bodySize =~ logWeight
songComplexity =~ songComp
EPPrate =~ EPP
rangeClutchSize =~ clutchRange
altitude_range =~ altitudeRange
testesSize =~ residualTestesSize
range_size =~ rangeSize
male_feeding =~ MaleFeed
longevity =~ Longevity

# regressions
EPPrate ~ rangeClutchSize + songComplexity + testesSize + bodySize + altitude_range + range_size + male_feeding +longevity
songComplexity ~ testesSize + male_feeding + rangeClutchSize + range_size + altitude_range
rangeClutchSize ~ testesSize + bodySize + male_feeding + range_size
range_size ~ bodySize
longevity ~ bodySize
male_feeding ~ testesSize + bodySize

# residual correlations
range_size ~~ altitude_range

'

###############
### Model 3 ### 
###############

model3 <- '
# measurements

bodySize =~ logWeight
songComplexity =~ songComp
EPPrate =~ EPP
rangeClutchSize =~ clutchRange
altitude_range =~ altitudeRange
testesSize =~ residualTestesSize
range_size =~ rangeSize
male_feeding =~ MaleFeed
longevity =~ Longevity

# regressions
EPPrate ~ rangeClutchSize + songComplexity + testesSize + bodySize + altitude_range + range_size + male_feeding +longevity
songComplexity ~ testesSize + male_feeding + rangeClutchSize + range_size + altitude_range
rangeClutchSize ~ testesSize + bodySize + male_feeding + range_size
range_size ~ bodySize + longevity
longevity ~ bodySize
male_feeding ~ testesSize + bodySize
testesSize ~ range_size + altitude_range

# residual correlations
range_size ~~ altitude_range

'
###############
### Model 4 ### 
###############

model4 <- '
# measurements

bodySize =~ logWeight
songComplexity =~ songComp
EPPrate =~ EPP
rangeClutchSize =~ clutchRange
altitude_range =~ altitudeRange
testesSize =~ residualTestesSize
range_size =~ rangeSize
male_feeding =~ MaleFeed
longevity =~ Longevity

# regressions
EPPrate ~ rangeClutchSize + songComplexity + testesSize + bodySize + altitude_range + range_size + male_feeding +longevity
songComplexity ~ testesSize + male_feeding + rangeClutchSize + longevity
rangeClutchSize ~ testesSize + bodySize + longevity
range_size ~ bodySize
altitude_range ~ bodySize
longevity ~ bodySize
male_feeding ~ testesSize

# residual correlations
range_size ~~ altitude_range

'


###############
### Model 5 ### 
###############

model5 <- '
# measurements

bodySize =~ logWeight
songComplexity =~ songComp
EPPrate =~ EPP
rangeClutchSize =~ clutchRange
altitude_range =~ altitudeRange
testesSize =~ residualTestesSize
range_size =~ rangeSize
male_feeding =~ MaleFeed
longevity =~ Longevity

# regressions
EPPrate ~ rangeClutchSize + songComplexity + testesSize + bodySize + altitude_range + range_size + male_feeding +longevity
songComplexity ~ rangeClutchSize 
rangeClutchSize ~ testesSize + bodySize + male_feeding + range_size
range_size ~ bodySize
longevity ~ bodySize
male_feeding ~ testesSize + bodySize

# residual correlations
range_size ~~ altitude_range

'

###############
### Model 6 ### 
###############

model6 <- '
# measurements

bodySize =~ logWeight
songComplexity =~ songComp
EPPrate =~ EPP
rangeClutchSize =~ clutchRange
altitude_range =~ altitudeRange
testesSize =~ residualTestesSize
range_size =~ rangeSize
male_feeding =~ MaleFeed
longevity =~ Longevity

# regressions
EPPrate ~ rangeClutchSize + songComplexity + testesSize + bodySize + altitude_range + range_size + male_feeding +longevity
songComplexity ~  rangeClutchSize + range_size + altitude_range
rangeClutchSize ~ testesSize + bodySize + male_feeding + range_size
range_size ~ bodySize + longevity
longevity ~ bodySize
male_feeding ~ testesSize + bodySize
testesSize ~ range_size + altitude_range

# residual correlations
range_size ~~ altitude_range

'

#####


getEPPreg <- function(model){

results <- as.data.frame(matrix(NA,ncol=8, nrow=1))
colnames(results) <- c("bodySize", "altitude_range", "testesSize", "range_size", "songComplexity", "rangeClutchSize", "longevity", "male_feeding")


standardParam <- standardizedsolution(model)

standardParam <- standardParam[standardParam$op == "~", ]

for(i in 1:ncol(results)){

  c <- colnames(results)[i]

  g <- grep("EPPrate", standardParam$lhs)

  standardParam <- standardParam[g,]

  if( (c %in% standardParam$rhs) == TRUE){

  g <- grep(c, standardParam$rhs)

  val<- standardParam[g,"est.std"]

	if( (standardParam[g,"pvalue"] < 0.05) == TRUE){

	val <- round(val, 3)

	val <- paste(val,"*")

	val <- gsub(" ","",val)

	results[,i] <- val

	} else {

	val <- round(val, 3)

	results[,i] <- val

	}

  }

  }
return(results)

}
