# Supplementary material for: Structural equation modeling as a tool to investigate correlates of extra-pair paternity in birds
Source: PLoS One. 2018 Feb 23;13(2):e0193365. doi: 10.1371/journal.pone.0193365 (PMC5825100; doi:10.1371/journal.pone.0193365)
Supplement: S4 File — (CSV) [file pone.0193365.s004.csv]

Species	EPP	MinClutch	MaxClutch	Longevity	MaleFeed	residualTestesSize	rangeSize	altitudeRange	logWeight	numberRecordings	overallSongDuration	numberElements	maxNumberTrills	sp.ent	sfm	modindx	bandwidth	trillRate
Acrocephalus arundinaceus	6	3	6	10.1	48.9	-0.46151	4748.3583954534	5412	3.4011973817	2	5.027	4.5	32	0.798732855	0.2103464399	0.3674741694	1.106141997	6.4826383654
Acrocephalus palustris	3.05	3	6	9.8	NA	0.041962	1336.3331063489	5412	2.4423470354	2	9.966625	13	73.5	0.7464251979	0.1276179579	0.5231745941	0.8405212311	7.3985084994
Acrocephalus schoenobaenus	25.47	4	7	11.8	59.1	0.020692	4061.8584019784	5412	2.4723278676	3	22.8761666667	5.6666666667	136	0.8184731771	0.2925898772	0.4691819479	0.9799601125	7.3114903404
Agelaius phoeniceus	55	2	5	20	4.9	0.234426	1623.4436455634	5386	3.9589065913	2	0.371125	1.5	2	0.5871448513	0.0731933511	0.1924477082	0.3818554688	5.3972373986
Anthus spinoletta	12.4	4	8	8.8	44.3	0.30858	1009.5261069185	6368	3.1738784589	2	3.8725	4.5	34	0.6500844429	0.078415469	0.4687881706	0.9459470233	8.5437654806
Calcarius ornatus	17.64	2	6	NA	53.5	0.194129	341.1897990728	3872	3.010620886	2	1.8336	7.5	15	0.591867216	0.061382084	0.24138091	0.8608478484	8.1084699396
Calcarius pictus	0.9	4	6	5	NA	0.765164	871.2562648158	5386	3.2846635654	3	1.3441666667	4	8.3333333333	0.636028328	0.0253268496	0.2026792797	1.1334091766	6.2005305073
Calidris mauri	8	3	5	9.2	NA	0.375512	456.6701	4663	3.3268329664	2	1.78675	2.5	41	0.7230516482	0.1461415605	0.1273490043	0.4229910715	23.3429090261
Cardinalis cardinalis	13.51	1	5	28.5	55.9	0.20622	580.9589617964	4663	3.7530272739	2	2.357	2.5	14	0.8119319007	0.321581124	0.2434794548	1.8840091205	6.8271551796
Carduelis flammea	4.55	4	6	12.2	NA	0.321722	NA	NA	2.5649493575	2	3.000875	2.5	19.5	0.7840574661	0.197079667	0.3974826441	0.9187282366	19.1656990266
Carduelis tristis	14.29	2	7	13	NA	0.35999	1152.1579788419	4663	2.5494451709	3	2.2925138889	4.3333333333	20.6666666667	0.7445292515	0.1449689151	0.3166697404	1.2135065203	9.034268672
Carpodacus mexicanus	14.3	2	7	11.6	50	0.01717	765.2868415126	4663	3.063390922	3	2.3903809524	3.6666666667	16.3333333333	0.7237491139	0.1195372068	0.2242182696	1.4625770927	6.7909210485
Dendroica caerulescens	46.1	3	5	10	NA	-0.44829	310.2415875196	2481	2.3174737055	2	1.51515	2.5	6	0.7454908654	0.1307922996	0.2055287257	1.2381591797	4.0338831197
Dendroica petechia	53.8	1	6	11	45.9	0.185578	2519.0573012546	5386	2.3305244617	3	1.4112222222	3.3333333333	6.6666666667	0.7285863115	0.0883731982	0.2287025817	1.326179387	4.7310768811
Dolichonyx oryzivorus	38	3	7	9	39.7	0.108051	1203.6077495333	4843	3.451573589	3	4.41025	7	27	0.7093651487	0.1650250711	0.4406411412	0.9200156332	6.062292196
Emberiza citrinella	69	3	5	13.2	41.5	0.154534	2260.116	4954	3.3911470458	3	1.3229166667	1.6666666667	8.6666666667	0.6279461515	0.1416576434	0.3194435012	0.4335382126	6.5404167181
Emberiza schoeniclus	64	4	5	12.2	40	0.584133	3967.7249636315	6120	2.9150643705	2	1.7905666667	7	11.5	0.7145521078	0.147510333	0.4109950756	0.8801696778	6.4197665281
Empidonax minimus	62	4	4	8	NA	0.205056	1313.7287792759	4663	2.302585093	2	5.242	2	15	0.7727669312	0.0898023152	0.5281832566	1.1812054178	2.8675582643
Empidonax virescens	30	1	4	12.1	NA	-0.28237	472.1187575327	4843	2.533696814	3	0.4206111111	4	4	0.7763399966	0.1336468722	0.4151088151	1.6696370443	9.8563438629
Ficedula albicollis	38.95	1	9	9.8	53	-0.46151	407.4207173284	2984	2.5455312716	2	3.987	7	12.5	0.6916079593	0.0845710005	0.2304747919	1.32125	3.1503386738
Ficedula hypoleuca	14.5	3	10	15	44	-0.50211	2396.6632957816	3533	2.6318888401	2	2.3967142857	2.5	12.5	0.6990555511	0.0934749618	0.3351190318	1.0874267578	5.2574070498
Fringilla coelebs	17	4	5	29	33.7	0.469159	1946.2947216665	7088	3.1766639761	3	2.2221666667	3	19	0.781843042	0.2091606736	0.5338230868	1.1696295839	8.5120065048
Geothlypis trichas	42.725	1	6	11.5	NA	0.253536	1686.0951395292	4663	2.2565411545	2	1.9492142857	4	13.5	0.6910627451	0.0649407568	0.2966456655	1.2171645032	6.8580508012
Hirundo rustica	45.3	2	7	16	46.7	0.279453	9981.34	6267	2.8986705607	2	3.843	5	27	0.8155778165	0.2458463137	0.4380285425	1.3821484375	7.1986150773
Icterus galbula	39.405	3	7	14	NA	0.444234	1235.0874341448	4843	3.4919517449	2	0.2977916667	1	1.5	0.6696401878	0.0918769866	0.2525391694	1.2079101563	5.2649623443
Junco hyemalis	28.34	3	6	11.3	55.5	0.209528	2026.5038653541	5386	2.9738274382	2	1.5845	1.5	24	0.7149967424	0.1333725022	0.5984120217	0.516796875	14.7726937673
Luscinia svecica	51.5	4	7	11.4	54.2	0.183491	4183.39813	1908	2.8507065015	2	9.803075	11.5	52	0.6792212808	0.0872751679	0.4996399562	0.7381761551	5.2608720956
Malurus cyaneus	66.99	2	4	10.4	NA	0.630891	119.2661	2022	2.3386	2	2.816	6	34	0.7178751812	0.0548709993	0.3817043704	2.9707236842	11.8300675862
Malurus melanocephalus	74.5	2	5	NA	NA	0.665443	174.8124204711	1478	2.0668627595	1	3.415	7	42	0.6698236062	0.0550493861	0.6199621457	0.5440140845	12.298682284
Melospiza melodia	8.8	1	6	11.3	71.2	0.039446	1517.6301378844	5386	3.1256634431	4	2.204125	4.5	14.25	0.7130306276	0.1977862972	0.2667672584	0.7305613551	6.3141048812
Mimus polyglottos	8	2	6	20	48	-0.09781	1064.076	4663	3.8815637979	4	23.6662083334	9.5	87.25	0.7451701603	0.19374636	0.3065655254	0.8808942488	4.5544412336
Oenanthe oenanthe	29	2	4	10.1	50	0.541636	5590.99922	5386	3.421000009	3	1.5550833333	6	19.6666666667	0.7120324618	0.1417245493	0.4435145001	0.6281728497	13.0319480014
Parus ater	67.967	5	13	9.5	NA	0.083285	2715.4193241645	6111	2.2617630985	2	1.6875	3	12.5	0.6626762953	0.1401175071	0.2450001773	0.9049427209	7.4512485137
Parus atricapillus	28.15	6	8	12.4	60	0.312132	1115.5773205458	5386	2.3795461341	2	1.0093	2	2	0.7532335014	0.3534571804	0.0843297602	1.4140136719	1.984310636
Parus caeruleus	49.178	6	13	14.6	55	0.37075	1221.3198859651	4954	2.3369865197	2	1.68025	3	15.5	0.6386272613	0.1225660674	0.4810288107	0.615514027	9.185210315
Parus major	33.275	5	12	15.4	54	-0.11233	3861.0150630141	6558	2.7957557815	2	2.975275	2	19	0.6023136519	0.1054370725	0.2332625897	0.3490900813	6.6699067433
Passerculus sandwichensis	50.8	2	6	18	30	0.465323	2454.99	5386	3.0038244435	1	1.4668	4	35	0.6735168322	0.2109007236	0.0484822775	0.1135817308	23.8614671394
Passerina cyanea	70	3	4	11	5	0.008703	764.2719	4663	2.6878474938	2	2.59095	5	17.5	0.7334988898	0.1363838557	0.3260305178	1.3204944958	6.9346441404
Phylloscopus sibilatrix	0	2	10	10.2	62.6	0.176398	2537.956	4954	2.2192034841	2	2.461475	2	31	0.7577112619	0.1520314003	0.4061666687	1.0292523619	13.4719216312
Phylloscopus trochilus	18.52	4	8	11.8	36.4	0.089191	6700.569	6558	2.1633230257	2	3.4676666667	6.5	18.5	0.6612786327	0.069875496	0.2671364203	0.9302705653	5.3340261364
Progne subis	27.5	4	5	13.8	45.6	0.19521	1819.9546452306	5280	3.9852734672	1	2.524	3	17	0.6119847928	0.0817676458	0.4671828172	0.5775965074	6.735340729
Prunella modularis	0.8	3	6	20.8	52	0.65022	1265.230411402	4954	3.0081547936	3	2.82225	7.3333333333	23.6666666667	0.6112873818	0.0670271135	0.4634572034	0.5203429495	8.437321344
Serinus canaria	0	3	4	24	NA	0.236251	0.9968129812	2960	3.1904763503	2	7.5875	8	48	0.7966676706	0.1683597604	0.2945391353	2.5466601563	6.2999916499
Setophaga ruticilla	59	2	5	10.1	53.6	0.431517	1584.1	5280	2.1102132003	2	0.9068333334	2	5	0.7862156599	0.1207039349	0.2190212867	1.9217131859	5.6116850112
Spizella pusilla	15.1	1	5	10.3	50	0.074627	488.7804795477	3049	2.5257286443	2	2.9149	3	22.5	0.7208357499	0.1995536215	0.2781896964	0.8099797176	7.7215785986
Thryothorus ludovicianus	0	3	6	9.2	NA	0.057168	316.9280358459	2941	2.9462	2	1.3247871429	1.5	7	0.6303254112	0.0312234646	0.4126054413	1.4948504394	6.49340077
Troglodytes aedon	42.667	4	8	9	55.3	-0.13159	2710.8520514742	6269	2.41293	3	2.2171666667	5.3333333333	12	0.6548958583	0.0573308102	0.4837817689	1.2224181949	5.8002880418
Turdus merula	17.77	2	6	21.8	51	0.535684	2034.531	6968	4.636668853	5	2.5301266667	4	8.4	0.7094976377	0.1686547552	0.2267785394	0.9862845287	3.4785353562
Turdus migratorius	53	2	4	17	NA	0.494169	2260.981	5386	4.3630986248	3	3.7801111111	5.3333333333	8.6666666667	0.7524258522	0.1951879077	0.2689876962	0.8354951381	2.3226825859
Vireo olivaceus	57.89	1	5	10.2	NA	0.414505	2378.886256651	5407	2.783	3	0.4043981481	3.3333333333	3.6666666667	0.8144665385	0.1657786817	0.1840441925	2.3101936849	9.7677474367
Vireo solitarius	2.7	3	5	7.4	51.6	-0.23615	940.7742551897	4663	2.7278528284	3	7.7739555556	3	2.3333333333	0.7739303967	0.186691484	0.1674299223	1.8166106999	0.3338501955
Wilsonia citrina	35.3	3	5	8.2	50	0.569895	297.457	3642	2.3561258599	2	1.3203333334	3	4	0.6898931824	0.0267880843	0.1959228313	1.9683363971	3.1485191289
Wilsonia pusilla	32	2	7	8.9	NA	0.207696	2235.941	5386	1.960094784	2	1.332125	1	11	0.7869507154	0.0694874346	0.3980891588	2.4282438859	8.2851138877
Zonotrichia albicollis	12.8	1	6	14.9	45.4	0.312835	1399.1526523822	3953	3.1945831323	2	2.8965	2	7.5	0.6693324866	0.255644468	0.0722600482	1.6346777344	2.567028976
Zonotrichia leucophrys	31	3	7	13.3	39.8	0.345365	2314.5359296281	5386	3.3364810669	3	2.2471944444	5.3333333333	10.6666666667	0.699662058	0.0563119264	0.2398610698	1.0342298074	4.6402177904
